# Supplementary material for: Comparison and Harmonization of Different Semi-Automated and Automated qRT-PCR Assays in the Assessment of SARS-CoV-2
Source: Viruses. 2022 Oct 12;14(10):2239. doi: 10.3390/v14102239 (PMC9610219; doi:10.3390/v14102239)
Supplement: Supplementary file 1 [file viruses-14-02239-s001.zip]

Archive with 1 entries (1 files):
- viruses-1914705-Suppl. Material.pdf
